# Supplementary material for: Three-Dimensional-Printed Vortex Tube Reactor for Continuous Flow Synthesis of Polyglycolic Acid Nanoparticles with High Productivity
Source: Nanomaterials (Basel). 2023 Sep 29;13(19):2679. doi: 10.3390/nano13192679 (PMC10574274; doi:10.3390/nano13192679)
Supplement: Supplementary file 1 [file nanomaterials-13-02679-s001.zip]

Archive with 1 entries (1 files):
- nanomaterials-2614080-supplementary.pdf
